# Supplementary material for: Image-Based Morphometric Analysis of Human Milk Fat Globules Versus Laser Diffraction
Source: Foods. 2026 Apr 2;15(7):1205. doi: 10.3390/foods15071205 (PMC13073344; doi:10.3390/foods15071205)
Supplement: Supplementary file 1 [file foods-15-01205-s001.zip]

Archive with 1 entries (1 files):
- foods-4208910-supplementary.pdf
